# Supplementary material for: Meta-analysis of colorectal cancer follow-up after potentially curative resection
Source: Br J Surg. 2016 Aug 4;103(10):1259–68. doi: 10.1002/bjs.10233 (PMC5031212; doi:10.1002/bjs.10233)
Supplement: bjs10233-sup-0002-AppendixS2 — Appendix S2. Spreadsheet of all monitoring methods (Excel spreadsheet) [file bjs10233-sup-0002-appendixs2.xlsx]

## Sheet: CEA
Author(s)	Publication date	Start Date	End date	More intensive: per year						5 year		Comparator: year						5 year
				Authors' label	1	2	3	4	5			Authors' label	1	2	3	4	5
Barillari	1996	1980	1990	First	4	4	4	4	4			Second	4	4	4	4	4		Same
Treasure	2014	1982	1993	Aggressive	12	12	12	4	4			Conventional	0	0	0	0	0		Different
Ohlsson	1995	1983	1986	F/U	4	4	2	2	1			Control	0	0	0	0	0		Different
Kjeldsen	1997	1983	1994	1	0	0	0	0	0			2	0	0	0	0	0		No protocol
Schoenmaker	1998	1984	1990	Intensive	4	4	2	2	2			Standard	4	4	2	2	2		Same
Pietra	1998	1987	1990	B	4	4	2	2	2			A	2	1	1	1	1		Different
Makela (1992,1995)	1995	1988	1990	II	4	4	2	2	2			I	4	4	2	2	2		Same
Secco (high risk)	2002	1988	1996	Intensive (high risk)	4	4	3	3	3			Minimal	0	0	0	0	0		Different
Secco (low risk)	2002	1988	1996	Intensive (low risk)	2	2	1	1	1			Minimal	0	0	0	0	0		Different
Wang	2009	1995	2001	Int. colonoscopic	4	6	6	1	1			Routine c'scopic	4	6	6	1	1		Same
GILDA	2016	1998	2004	More intensive	3	3	2	2	1			Less intensive	3	3	2	2	1		Same
Wattchow	2006	1998	2001	Surgeon led	0	0	0	0	0			GP led	0	0	0	0	0		Same
Rodriguez-Moranta	2006	1997	2001	Intensive strategy	4	4	2	2	2			Simple strategy	4	4	2	2	2		Same
Primrose and Pugh	2014	2003	2009	CEA Follow up	4	4	2	2	2			Minimum Follow-up	0	0	0	0	0		Different
Primrose and Pugh	2014	2003	2009	CT Follow up	0	0	0	0	0			Minimum Follow-up	0	0	0	0	0		Not in protocol
Primrose and Pugh	2014	2003	2009	CEA and CT	4	4	2	2	2			Minimum Follow-up	0	0	0	0	0		Different
Wille-Jorgensen	2014	2006	2011	More intense	2	2	1	0	0			Less intense	1	0	1	0	0		Different
Augestad	2013	2007	2011	Hospital led	5	4	2	2	2			GP led	5	4	2	2	2		Same
Verberne	2015	2010	2012	Intensified	6	6	6	4	4			Minimal	2-4	2-5	2-6	1	1		Different
F/U, follow-up; GP, general practitioner; CEA, carcinoembryonic antigen.

## Sheet: Endoscopy
Author(s)	Publication date	Start Date	End date	More intensive: per year						5 year		Comparator: year						5 year
				Group	1	2	3	4	5			Group	1	2	3	4	5
Barillari	1996	1980	1990	First	1	1	1	1	1			Second	1	0	1	0	1		Different
Treasure	2014	1982	1993		0	0	0	0	0				0	0	0	0	0		No protocol
Ohlsson	1995	1983	1986	F/U	2	2	1	1	1			Control	0	0	0	0	0		Different
Kjeldsen	1997	1983	1994	1	2	2	2	1	1			2	0	0	0	0	1		Different
Schoenmaker	1998	1984	1990	Intensive	4	4	2	2	2			Standard	0	0	0	0	0		Different
Pietra	1998	1987	1990	B	1	1	1	1	1			A	1	1	1	1	1		Same
Makela (1992,1995)	1995	1988	1990	II	1	1	1	1	1			I	4	4	2	2	2		Different
Secco (high risk)	2002	1988	1996	Intensive (high risk)	1	1	1	1	1			Minimal	0	0	0	0	0		Different
Secco (low risk)	2002	1988	1996	Intensive (low risk)	1	1	0	1	0			Minimal	0	0	0	0	0		Different
Wang	2009	1995	2001	Int. colonoscopic	4	6	6	1	1			Routine c'scopic	1	0	1	0	1		Different		Same
GILDA	2016	1998	2004	More intensive	1	1	1	1	1			Less intensive	1	0	0	1	0		Different
Wattchow	2006	1998	2001	Surgeon led	0	0	1	0	0			GP led	0	0	1	0	0		Same
Rodriguez-Moranta	2006	1997	2001	Intensive strategy	1	1	1	1	1			Simple strategy	1	0	1	0	0		Different
Primrose and Pugh	2014	2003	2009	CEA Follow up	0	0	0	0	0			Minimum Follow-up	0	0	0	0	0		No protocol
Primrose and Pugh	2014	2003	2009	CT Follow up	0	0	0	0	0			Minimum Follow-up	0	0	0	0	0		No protocol
Primrose and Pugh	2014	2003	2009	CEA and CT	0	0	0	0	0			Minimum Follow-up	0	0	0	0	0		No protocol
Wille-Jorgensen	2014	2006	2011	More intense	0	0	0	0	0			Less intense	0	0	0	0	0		No protocol
Augestad	2013	2007	2011	Hospital led	1	0	0	1	0			GP led	1	0	0	1	0		Same
Verberne	2015	2010	2012	Intensified	N/P	N/P	N/P	N/P	N/P			Minimal	N/P	N/P	N/P	N/P	N/P		No protocol
F/U, follow-up; CEA, carcinoembryonic antigen; GP, general practitioner; N/P, not in the protocol.

## Sheet: Liver US
Author(s)	Publication date	Start Date	End date	More intensive: per year						5 year		Comparator: year						5 year
				Group	1	2	3	4	5			Group	1	2	3	4	5
Barillari	1996	1980	1990	First	0	0	0	0	0			Second	0	0	0	0	0		Same
Treasure	2014	1982	1993		0	0	0	0	0				0	0	0	0	0		No protocol
Ohlsson	1995	1983	1986	F/U	0	0	0	0	0			Control	0	0	0	0	0		No protocol
Kjeldsen	1997	1983	1994		0	0	0	0	0				0	0	0	0	0		No protocol
Schoenmaker	1998	1984	1990	Intensive	0	0	0	0	0			Standard	0	0	0	0	0		No protocol
Pietra	1998	1987	1990	B	4	4	2	2	2			A	2	1	1	1	1		Different
Makela	1995	1988	1990	II	2	2	2	2	2			I	0	0	0	0	0		Different
Secco (high risk)	2002	1988	1996	Intensive (high risk)	2	2	2	1	1			Minimal	0	0	0	0	0		Different
Secco (low risk)	2002	1988	1996	Intensive (low risk)	2	2	1	1	1			Minimal	0	0	0	0	0		Different
Wang	2009	1995	2001	Int. colonoscopic	4	6	6	1	1			Routine c'scopic	4	6	6	1	1		Same
GILDA	2016	1998	2004	More intensive	3	2	1	1	1			Less intensive	1	1	0	0	0		Different
Wattchow	2006	1998	2001	Surgeon led	0	0	0	0	0			GP led	0	0	0	0	0		No protocol
Rodriguez-Moranta*	2006	1997	2001	Intensive strategy	2	2	1	1	1			Simple strategy	0	0	0	0	0		Different
Primrose and Pugh	2014	2003	2009	CEA Follow up	0	0	0	0	0			Minimum Follow-up	0	0	0	0	0		No protocol
Primrose and Pugh	2014	2003	2009	CT Follow up	0	0	0	0	0			Minimum Follow-up	0	0	0	0	0		No protocol
Primrose and Pugh	2014	2003	2009	CEA and CT	0	0	0	0	0			Minimum Follow-up	0	0	0	0	0		No protocol
Wille-Jorgensen	2014	2006	2011	More intense	0	0	0	0	0			Less intense	0	0	0	0	0		No protocol
Augestad	2013	2007	2011	Hospital led	2	2	1	1	1			GP led	2	2	1	1	1		Same
Verberne	2015	2010	2012	Intensified	2	2	2	1	1			Minimal	2	2	2	1	1		Same
F/U, follow-up; CEA, carcinomembryonic antigen; GP, general practitioner.
*Patients with colonic cancer

## Sheet: CT
Author(s)	Publication date	Start Date	End date	More intensive: per year						5 year		Comparator: year						5 year
				Group	1	2	3	4	5			Group	1	2	3	4	5
Barillari	1996	1980	1990	First	0	0	0	0	0			Second	0	0	0	0	0		Same
Treasure	2014	1982	1993		0	0	0	0	0				0	0	0	0	0		No protocol
Ohlsson	1995	1983	1986	F/U	3	2	0		0			Control	0	0	0	0	0		Different
Kjeldsen	1997	1983	1994		0	0	0	0	0				0	0	0	0	0		Not used
Schoenmaker	1998	1984	1990	Intensive	4	4	2	2	2			Standard	0	0	0	0	0		Different
Pietra	1998	1987	1990	B	1	1	1	1	1			A	0	0	0	0	0		Different
Makela	1995	1988	1990	II	1	1	1	1	1			I	0	0	0	0	0		Different
Secco (high risk)	2002	1988	1996	Intensive (high risk)	0	0	0	0	0			Minimal	0	0	0	0	0		Not used
Secco (low risk)	2002	1988	1996	Intensive (low risk)	0	0	0	0	0			Minimal	0	0	0	0	0		Not used
Wang	2009	1995	2001	Int. colonoscopic	4	6	6	1	1			Routine c'scopic	4	6	6	1	1		Same
GILDA	2016	1998	2004	More intensive	2	1	1	1	1			Less intensive	0	0	0	0	0		Different
Wattchow	2006	1998	2001	Surgeon led	0	0	0	0	0			GP led	0	0	0	0	0		Same
Rodriguez-Moranta*	2006	1997	2001	Intensive strategy	2	2	1	1	1			Simple strategy	0	0	0	0	0		Different
Primrose and Pugh	2014	2003	2009	CEA Follow up	0	0	0	0	0			Minimum Follow-up	0	1	0	0	0		Different
Primrose and Pugh	2014	2003	2009	CT Follow up	2	2	1	1	1			Minimum Follow-up	0	1	0	0	0		Different
Primrose and Pugh	2014	2003	2009	CEA and CT	2	2	1	1	1			Minimum Follow-up	0	1	0	0	0		Different
Wille-Jorgensen	2014	2006	2011	More intense	2	2	1	0	0			Less intense	1	0	1	0	0		Different
Augestad 2008	2013	2007	2011	Hospital led	1	0	0	1	0			GP led	1	0	0	1	0		Same
Verberne	2015	2010	2012	Intensified	1	1	1	0	0			Minimal	N/P	N/P	N/P	N/P	N/P		Different
F/U, follow-up; CEA, carcinoembryonic antigen; GP, general practitioner; N/P, not reported.
*Patients with rectal cancer.

## Sheet: Clinic
Author(s)	Publication date	Start Date	End date	More intensive: per year						5 year		Comparator: year						5 year
				Group	1	2	3	4	5			Group	1	2	3	4	5
Treasure	2014	1982	1993		N/P	N/P	N/P	N/P	N/P				N/P	N/P	N/P	N/P	N/P		Same
Ohlsson	1995	1983	1986	F/U	4	4	2	2	1			Control	N/P	N/P	N/P	N/P	N/P		Different
Kjeldsen	1997	1983	1994	1	2	2	2	1	1			2	N/P	N/P	N/P	N/P	1		Different
Schoenmaker	1998	1984	1990	Intensive	4	4	2	2	2			Standard	4	4	2	2	2		Same
Pietra	1998	1987	1990	B	4	4	2	2	2			A	2	1	1	1	1		Different
Makela	1995	1988	1990	II	4	4	2	2	2			I	4	4	2	2	2		Same
Secco (high risk)	2002	1988	1996	Intensive (high risk)	4	4	3	2	2			Minimal	N/P	N/P	N/P	N/P	N/P		Different
Secco (low risk)	2002	1988	1996	Intensive (low risk)	2	2	1	1	1			Minimal	N/P	N/P	N/P	N/P	N/P		Different
GILDA	2016	1998	2004	More intensive	3	3	2	2	1			Less intensive	3	3	2	2	1		Same
Rodriguez-Moranta	2006	1997	2001	Intensive strategy	4	4	2	2	2			Simple strategy	4	4	2	2	2		Same
Primrose	2014	2003	2009	CEA Follow up	N/P	N/P	N/P	N/P	N/P			Minimum Follow-up	N/P	N/P	N/P	N/P	N/P		No protocol
Primrose	2014	2003	2009	CT Follow up	N/P	N/P	N/P	N/P	N/P			Minimum Follow-up	N/P	N/P	N/P	N/P	N/P		No protocol
Primrose	2014	2003	2009	CEA and CT	N/P	N/P	N/P	N/P	N/P			Minimum Follow-up	N/P	N/P	N/P	N/P	N/P		No protocol
Wang	2009	1995	2001	Int. colonoscopic	4	6	6	1	1			Routine c'scopic	4	6	6	1	1		Same
Wattchow	2006	1998	2001	Surgeon led	4	4	2	2	2			GP led	4	4	2	2	2		Same
Augestad	2013	2007	2011	Hospital led	5	4	2	2	2			GP led	5	4	2	2	2		Same
Barillari	1996	1980	1990	First	1	1	1	1	1			Second	1	N/P	1	N/P	1		Different
Wille-Jorgensen	2014	2006	2011	More intense	N/P	N/P	N/P	N/P	N/P			Less intensive	N/P	N/P	N/P	N/P	N/P		No protocol
Verberne	2015	2010	2012	Intensified	2	2	2	1	1			Minimal	2	2	2	1	1		Same
F/U, follow-up; CEA, carcinoembryonic antigen; GP, general practitioner; N/P, not in the protocol.

## Sheet: Barium
Author(s)	Publication date	Start Date	End date	More intensive: per year						5 year		Comparator: year						5 year	Barium
				Group	1	2	3	4	5			Group	1	2	3	4	5
Barillari	1996	1980	1990	First	0	0	0	0	0			Second	0	0	0	0	0		Same
CEASL	2014	1982	1993		0	0	0	0	0				0	0	0	0	0		Not in protocol
Ohlsson	1995	1983	1986	F/U	0	0	0	0	0			Control	0	0	0	0	0		Not in protocol
Kjeldsen	1997	1983	1994		0	0	0	0	0				0	0	0	0	0		Not in protocol
Schoemaker	1998	1984	1990	Intensive	0	0	0	0	0			Standard	0	0	0	0	0		Not in protocol
Pietra	1998	1987	1990	B	0	0	0	0	0			A	0	0	0	0	0		Not in protocol
Makela	1995	1988	1990	II								I	1	1	1	1	1		Different
Secco (high risk)	2002	1988	1996	Intensive (high risk)	0	0	0	0	0				0	0	0	0	0		Not in protocol
Secco (low risk)	2002	1988	1996	Intensive (low risk)	0	0	0	0	0				0	0	0	0	0		Not in protocol
Wang	2009	1995	2001	Int. colonoscopic	0	0	0	0	0			Routine c'scopic	4	6	6	1	1		Same
Rondriguez-Moranta	2006	1997	2001																Not in protocol
GILDA	2016	1998	2004																Not in protocol
Wattchow	2006	1998	2001	Surgeon led	0	0	0	0	0			GP led	0	0	0	0	0		Not in protocol
FACS	2014	2003	2009	CEA Follow up	0	0	0	0	0			Minimum Follow-up	0	0	0	0	0		Not in protocol
FACS	2014	2003	2009	CT Follow up	0	0	0	0	0			Minimum Follow-up	0	0	0	0	0		Not in protocol
FACS	2014	2003	2009	CEA and CT	0	0	0	0	0			Minimum Follow-up	0	0	0	0	0		Same
COLOFOL	2014	2006	2011	More intense	0	0	0	0	0			Less intense	0	0	0	0	0		No protocol
Augestad 2008	2013	2007	2011	Hospital led	0	0	0	0	0			GP led	0	0	0	0	0		Same
CEAwatch	2015	2010	2012	Intensified	N/P	N/P	N/P	N/P	N/P			Minimal	N/P	N/P	N/P	N/P	N/P		N/P
F/U, follow-up; CEA, carcinoembryonic antigen; GP, general practitioner; N/P, not in the protocol.

## Sheet: CXR
Author(s)	Publication date	Start Date	End date	More intensive: per year						5 year		Comparator: year						5 year	CXR
				Group	1	2	3	4	5			Group	1	2	3	4	5
Barillari	1996	1980	1990	First	0	0	0	0	0			Second	0	0	0	0	0		Same
Treasure	2014	1982	1993		0	0	0	0	0				0	0	0	0	0		Not in protocol
Ohlsson	1995	1983	1986	F/U	4	4	2	2	1			Control	0	0	0	0	0		Different
Kjeldsen	1997	1983	1994	1	2	2	2	1	1			2	0	0	0	0	1		Different
Schoenmaker	1998	1984	1990	Intensive	4	4	2	2	2			Standard	0	0	0	0	0		Different
Pietra	1998	1987	1990	B	1	1	1	1	1			A	1	1	1	1	1		Same
Makela	1995	1988	1990	II	4	4	2	2	2			I	4	4	2	2	2		Same
Secco (high risk)	2002	1988	1996	Intensive (high risk)	1	1	1	1	1			Minimal	0	0	0	0	0		Different
Secco (low risk)	2002	1988	1996	Intensive (low risk)	1	1	1	1	1			Minimal	0	0	0	0	0		Different
Wang	2009	1995	2001	Int. colonoscopic	4	6	6	1	1			Routine c'scopic	4	6	6	1	1		Same
GILDA	2016	1998	2004	More intensive	1	1	1	1	1			Less intensive	0	0	0	0	0		Different
Wattchow	2006	1998	2001	Surgeon led	0	0	0	0	0			GP led	0	0	0	0	0		Not in protocol
Rodriguez-Moranta	2006	1997	2001	Intensive strategy	1	1	1	1	1			Simple strategy	0	0	0	0	0		Different
Primrose and Pugh	2014	2003	2009	CEA Follow up	0	0	0	0	0			Minimum Follow-up	0	0	0	0	0		Not in protocol
Primrose and Pugh	2014	2003	2009	CT Follow up	0	0	0	0	0			Minimum Follow-up	0	0	0	0	0		Not in protocol
Primrose and Pugh	2014	2003	2009	CEA and CT	0	0	0	0	0			Minimum Follow-up	0	0	0	0	0		Not in protocol
Wille-Jorgensen	2014	2006	2011	More intense	0	0	0	0	0			Less intense	0	0	0	0	0		No protocol
Augestad 2008	2013	2007	2011	Hospital led	2	2	1	1	1			GP led	2	2	1	1	1		Same
Verberne	2015	2010	2012	Intensified	2	2	2	1	1			Minimal	2	2	2	1	1		Same
F/U, follow-up; CEA, carcinoembryonic antigen; GP, general practitioner.

## Sheet: Faecal Blood
First author	Publication date	Start Date	End date	More intensive: per year						5 year		Comparator: year						5 year
				Group	1	2	3	4	5			Group	1	2	3	4	5
Barillari	1996	1980	1990	First	0	0	0	0	0			Second	0	0	0	0	0		Same
Treasure	2014	1982	1993		0	0	0	0	0				0	0	0	0	0		Not in protocol
Ohlsson	1995	1983	1986	F/U	4	4	2	2	1			Control	0	0	0	0	0		Different
Kjeldsen	1997	1983	1994	1	0	0	0	0	0			2	0	0	0	0	0		Not in protocol
Schoenmaker	1998	1984	1990	Intensive	4	4	2	2	2			Standard	4	4	2	2	2		Same
Pietra	1998	1987	1990	B	0	0	0	0	0			A	0	0	0	0	0		Not in protocol
Makela	1995	1988	1990	II	4	4	2	2	2			I	4	4	2	2	2		Same
Secco (high risk)	2002	1988	1996	Intensive (high risk)	0	0	0	0	0				0	0	0	0	0		not in protocol
Secco (low risk)	2002	1988	1996	Intensive (low risk)	0	0	0	0	0				0	0	0	0	0		not in protocol
Wang	2009	1995	2001	Int. colonoscopic	0	0	0	0	0			Routine c'scopic	0	0	0	0	0		not in protocol
Gilda	2004	1998	2004		0	0	0	0	0				0	0	0	0	0		not in protocol
Wattchow	2006	1998	2001	Surgeon led	1	1	1	1	1			GP led	1	1	1	1	1		Same
Rondriguez-Moranta	2006	1997	2001		0	0	0	0	0				0	0	0	0	0		not in protocol
Primrose	2014	2003	2009	CEA Follow up	0	0	0	0	0			Minimum Follow-up	0	0	0	0	0		not in protocol
Primrose	2014	2003	2009	CT Follow up	0	0	0	0	0			Minimum Follow-up	0	0	0	0	0		not in protocol
Primrose	2014	2003	2009	CEA and CT	0	0	0	0	0			Minimum Follow-up	0	0	0	0	0		not in protocol
Wille-Jorgensen	2014	2006	2011	More intense	0	0	0	0	0			Less intense	0	0	0	0	0		not in protocol
Augestad 2008	2013	2007	2011	Hospital led	0	0	0	0	0			GP led	0	0	0	0	0		Same
Verberne	2015	2010	2012	Intensified	N/P	N/P	N/P	N/P	N/P			Minimal	N/P	N/P	N/P	N/P	N/P		not in protocol
F/U, follow-up; CEA, carcinoembryonic antigen; GP, general practitioner; N/P not in protocol

## Sheet: Table of comparisons
First author		Start	End	More intensive	Comparator	Clinic	CEA	CXR	CT	Scopes	Liver U/S	Barium	CXR	FOB	Setting
Barillari	1996	1980	1990	First	Second	N/P	S	N/P	N/P	D	N/P	N/P	N/P	N/P	N/P
Treasure	2014	1982	1993	Aggressive	Conventional	S	D	N/P	N/P	N/P	N/P	N/P	N/P	N/P	S
Ohlsson	1995	1983	1986	F/U	Control	D	D	D	D	D	N/P	N/P	D	D	S
Kjeldsen	1997	1983	1994	1	2	D	N/P	D	N/P	D	N/P	N/P	D	N/P	S
Schoemaker	1998	1984	1990	Intensive	Standard	S	S	D	D	D	N/P	N/P	D	S	S
Pietra	1998	1987	1990	B	A	D	D	S	D	S	D	N/P	S	N/P	S
Makela	1995	1988	1990	II	I	S	S	S	D	D	D	D	S	S	S
Secco (high risk)	2002	1988	1996	Intensive (high risk)	Minimal	D	D	D	N/P	D	D	N/P	D	N/P	S
Secco (low risk)	2002	1988	1996	Intensive (low risk)	Minimal	D	D	D	N/P	D	D	N/P	D	N/P	S
Wang	2009	1995	2001	Int. colonoscopic	Routine c'scopic	S	S	S	S	D	S	S	S	N/P	S
GILDA	2016	1998	2004	More intensive	Less intensive	S	S	D	D	D	D	N/P	D	N/P	S
Wattchow	2006	1998	2001	Surgeon led	GP led	S	S	N/P	S	S	N/P	N/P	N/P	S	D
Rodriguez-Moranta	2006	1997	2001	Intensive strategy	Simple strategy	S	S	D	D	D	D	N/P	D	N/P	S
Primrose	2014	2003	2009	CEA Follow up	Minimum Follow-up	S	D	N/P	N/P	N/P	N/P	N/P	N/P	N/P	S
Primrose	2014	2003	2009	CT Follow up	Minimum Follow-up	S	N/P	N/P	D	N/P	N/P	N/P	N/P	N/P	S
Primrose	2014	2003	2009	CEA and CT	Minimum Follow-up	S	D	N/P	D	N/P	N/P	S	N/P	N/P	S
Wille-Jorgensen	2014	2006	2011	More intense	Less intense	D	D	S	D	N/P	N/P	N/P	N/P	N/P	S
Augestad	2013	2007	2011	Hospital led	GP led	S	S	S	N/P	S	S	N/P	S	N/P	D
Verberne	2015	2010	2012	Intensified	Minimal	S	D	S	D	N/P	S	N/P	S	N/P	S
CEA, carcinoembryonic antigen; CXR, chest X-ray; U/S, ultrasonography; CXR, chest X-ray; FOB, faecal occult blood test; NP, not in protocol; S, same in both arms; D, different in the two arms; F/U, follow-up; GP, general practitioner.
